# Supplementary material for: Evaluation of Ovarian Function Suppression Failure in Premenopausal Women with Early-Stage Breast Cancer
Source: Cancers (Basel). 2026 Apr 20;18(8):1296. doi: 10.3390/cancers18081296 (PMC13115181; doi:10.3390/cancers18081296)
Supplement: Supplementary file 1 [file cancers-18-01296-s001.zip]

Archive with 1 entries (1 files):
- cancers-4241672-supplementary.pdf
